# Supplementary material for: Interaction of Fabry Disease and Diabetes Mellitus: Suboptimal Recruitment of Kidney Protective Factors
Source: Int J Mol Sci. 2023 Nov 1;24(21):15853. doi: 10.3390/ijms242115853 (PMC10650640; doi:10.3390/ijms242115853)
Supplement: Supplementary file 1 [file ijms-24-15853-s001.zip]

Archive with 1 entries (1 files):
- ijms-2661069-supplementary.pdf
